# Supplementary material for: Yinzhihuang injection induces apoptosis and suppresses tumor growth in acute myeloid leukemia cells
Source: PLoS One. 2023 Oct 10;18(10):e0289697. doi: 10.1371/journal.pone.0289697 (PMC10564230; doi:10.1371/journal.pone.0289697)
Supplement: S1 Fig — (XLSX) [file pone.0289697.s001.xlsx]

## Sheet: Sheet1
Cell lines	First result IC50(µg/ml)	Second result IC50 (µg/ml)	Third result IC50 (µg/ml)	IC50 Mean±SD (µg/ml)			Cell line	Concentrations((µg/ml))	125	62.5	31.25	15.625	7.8125	3.90625	1.95312	0.976562	0.488281
HL-60	8.45	8.06	12.36	9.6±2.4			HL-60	Cell viability(%)	17.42	19.34	21.52	22.15	47.54	68.46	89.04	92.04	98.11
THP-1	40.65	30.3	30.1	33.8±5.9					14.83	15.44	18.4	25.29	40.27	64.66	79.03	93.65	102
KG-1	39.8	33.54	48.6	40.6±7.6				Mean	16.125	17.39	19.96	23.72	43.905	66.56	84.035	92.845	100.055
								SD	1.83141	2.75772	2.20617	2.22032	5.14067	2.68701	7.07814	1.13844	2.75065
						YZHI	THP-1	Cell viability(%)	30.5	43.52	76.71	93.05	97.43	100.7	102	103.6	96.09
									32.67	47.46	69.98	91.46	99.21	102	102.8	104	103.1
								Mean	31.585	45.49	73.345	92.255	98.32	101.35	102.4	103.8	99.595
								SD	1.53442	2.786	4.75883	1.1243	1.25865	0.919239	0.565685	0.282843	4.95682
							KG-1	Cell viability(%)	35.14	47.26	61.9	72.8	77.64	88.43	88.58	95.56	100.6
									31.27	44.4	59.28	69.1	76.32	83.59	92.51	96.84	98.4
								Mean	33.205	45.83	60.59	70.95	76.98	86.01	90.545	96.2	99.5
	Time(h)	First result	Second result	Mean Value	SD			SD	2.7365	2.02233	1.85262	2.6163	0.933381	3.4224	2.77893	0.905097	1.55563
	24	0.7351	0.6274	0.681	0.0761554
HL-60	48	0.4576	0.4853	0.471	0.0195869
	72	0.2283	0.2236	0.226	0.0033234
