# Supplementary material for: Yinzhihuang injection induces apoptosis and suppresses tumor growth in acute myeloid leukemia cells
Source: PLoS One. 2023 Oct 10;18(10):e0289697. doi: 10.1371/journal.pone.0289697 (PMC10564230; doi:10.1371/journal.pone.0289697)
Supplement: S2 Fig — Original data(A) and blot images(B) underlying cell cycle arrest in Fig 2A–2C. (ZIP) [file pone.0289697.s002.zip › Fig. S2A.xlsx]

## Sheet: Sheet1
	0µg/ml			8µg/ml			24µg/ml			72µg/ml
G1（%）	64.24	63.47	65.74	72.3	71.95	70.09	76.27	76.31	77.68	82.72	81.01	83.48
S（%）	13.45	13.45	17.28	12.94	15.22	17.62	16.13	16.3	17.21	15.55	10.43	12.95
G2/M（%）	19.19	19.27	18.58	17.08	13.85	14.75	9.52	11.56	9.57	7.36	6.77	6.75
	Mean	SD		Mean	SD		Mean	SD		Mean	SD
G1（%）	64.4833	1.1544		71.4467	1.18787		76.7533	0.802766		82.4033	1.26508
S（%）	14.7267	2.21125		15.26	2.34026		16.5467	0.580718		12.9767	2.5601
G2/M（%）	19.0133	0.377403		15.2267	1.66692		10.2167	1.16363		6.96	0.346554
