# Supplementary material for: Yinzhihuang injection induces apoptosis and suppresses tumor growth in acute myeloid leukemia cells
Source: PLoS One. 2023 Oct 10;18(10):e0289697. doi: 10.1371/journal.pone.0289697 (PMC10564230; doi:10.1371/journal.pone.0289697)
Supplement: S3 Fig — Original data(A) and blot images(B) underlying apoptosis in Fig 3A–3H. (ZIP) [file pone.0289697.s003.zip]

Archive with 2 entries (2 files):
- Fig. S3A.xlsx
- Fig. S3B.pptx
