# Supplementary material for: Yinzhihuang injection induces apoptosis and suppresses tumor growth in acute myeloid leukemia cells
Source: PLoS One. 2023 Oct 10;18(10):e0289697. doi: 10.1371/journal.pone.0289697 (PMC10564230; doi:10.1371/journal.pone.0289697)
Supplement: S3 Fig — Original data(A) and blot images(B) underlying apoptosis in Fig 3A–3H. (ZIP) [file pone.0289697.s003.zip › Fig. S3A.xlsx]

## Sheet: Sheet1
Fig3A and B		0µg/ml	24µg/ml	48µg/ml	72µg/ml
	Apoptosis cells(%)	3.092	22.89	41.2	57.9
	Apoptosis cells(%)	3.002	26.6	38.2	57.3
	Apoptosis cells(%)	2.645	27.4	40.4	57.3
	Mean±SD	2.913±0.24	25.63±2.41	39.93±1.55	57.5±0.35
Fig3C and D		0µg/ml	24µg/ml	48µg/ml	72µg/ml
	Red/green ratio(%)	64.55	5.37	0.88	0.2
	Red/green ratio(%)	74.36	5.24	0.9	0.19
	Red/green ratio(%)	76.31	4.87	0.89	0.19
	Mean±SD	71.74±6.3	5.16±0.26	0.89±0.01	0.19±0.01
Fig3E and F		VEH	YZHI	Z-VAD-FKM	YZHI+Z-VAD-FKM
	Apoptosis cells(%)	3.63	54.4	3.87	32
	Apoptosis cells(%)	3.53	51.9	4.19	29.7
	Apoptosis cells(%)	4.3	52.3	5.17	26.22
	Mean±SD	3.82±0.42	52.87±1.34	4.41±0.68	29.31±2.91
Fig3G		VEH	YZHI	Z-VAD-FKM	YZHI+Z-VAD-FKM
	Relative cell viability(%)	100	47.54	96.3	81.56
	Relative cell viability(%)	100	40.27	100	71.88
			43.91±5.14	98.15±2.62	76.72±6.84
