# Supplementary material for: Yinzhihuang injection induces apoptosis and suppresses tumor growth in acute myeloid leukemia cells
Source: PLoS One. 2023 Oct 10;18(10):e0289697. doi: 10.1371/journal.pone.0289697 (PMC10564230; doi:10.1371/journal.pone.0289697)
Supplement: S4 Fig — Original data(A) and blot images(B) underlying AMPK/mTORC1 signaling pathway in Fig 4A–4F. (ZIP) [file pone.0289697.s004.zip › Fig. S4A.xlsx]

## Sheet: Sheet1
Fig4A		0µg/ml	24µg/ml	48µg/ml	72µg/ml
	ATP production(Ratio to Control)	1.01175	0.882217	0.691939	0.490266
	ATP production(Ratio to Control)	1.01438	0.879262	0.699047	0.441687
	ATP production(Ratio to Control)	0.973878	0.927964	0.676145	0.450916
	Mean±SD	1.0±0.02	1.0±0.02	0.69±0.01	0.46±0.03
Fig4C		VEH	YZHI	Compound C	YZHI+Compound C
	Relative cell viability(%)	100	57.72	99	73.71
	Relative cell viability(%)	99	59.49	100	74.61
	Mean±SD	99.5±0.71	58.61±1.25	99.5±0.71	74.16±0.64
Fig4D and E		VEH	YZHI	Compound C	YZHI+Compound C
	Apoptosis cells(%)	3.63	54.4	3.87	32
	Apoptosis cells(%)	3.53	51.9	4.19	29.7
	Apoptosis cells(%)	4.3	52.3	5.17	26.22
	Mean±SD	3.82±0.42	52.87±1.34	4.41±0.68	29.31±2.91
