# Supplementary material for: Yinzhihuang injection induces apoptosis and suppresses tumor growth in acute myeloid leukemia cells
Source: PLoS One. 2023 Oct 10;18(10):e0289697. doi: 10.1371/journal.pone.0289697 (PMC10564230; doi:10.1371/journal.pone.0289697)
Supplement: S5 Fig — Original data(A) and xenograft images(B) underlying xenograft growth in Fig 5A–5D. (ZIP) [file pone.0289697.s005.zip › Fig. S5A.xlsx]

## Sheet: Sheet1
Fig5A		Days	VEH-1	VEH-2	VEH-3	VEH-4	Mean	SD	Days	YZHI-1	YZHI-2	YZHI-3	YZHI-4	Mean	SD
Body weight		0	17.08	18.41	18.66	19.8	18.4875	1.11646	0	18.57	18.87	18.45	19.34	18.8075	0.396516
		2	18.39	19.24	19.49	20.71	19.4575	0.958588	2	19.53	20.36	19.7	20.34	19.9825	0.430068
		4	18.5	19	19.57	19.59	19.165	0.520929	4	18.52	19.91	19.57	19.59	19.3975	0.605386
		6	18.8	19.75	19.7	20.07	19.58	0.545222	6	19.27	20.34	20.64	20.26	20.1275	0.594608
		8	18.43	19.53	20.1	19.84	19.475	0.734597	8	19.07	20.62	20.67	20.06	20.105	0.743348
		10	18.54	19.55	20.04	19.85	19.495	0.667857	10	19.12	21	20.16	20.17	20.1125	0.769908
		12	18.87	19.91	20.52	20.5	19.95	0.773606	12	19.68	21.5	20.28	20.63	20.5225	0.76063
		14	19.48	20.65	21.5	21.03	20.665	0.863115	14	20.1	22.73	20.38	21.03	21.06	1.17952
		16	20.67	21.59	21.91	21.24	21.3525	0.530935	16	20.32	23.64	20.85	21.2	21.5025	1.4702
		18	21.64	22.07	22.39	21.52	21.905	0.400375	18	21.11	23.97	20.93	21.73	21.935	1.39927
		20	21.92	22.13	22.17	21.79	22.0025	0.179141	20	21.91	24.21	21.03	21.93	22.27	1.35971
Fig5B		Days	VEH-1	VEH-2	VEH-3	VEH-4	VEH-5	VEH-6	VEH-7	VEH-8	Mean	SD	Days	YZHI-1	YZHI-2	YZHI-3	YZHI-4	YZHI-5	YZHI-6	YZHI-7	YZHI-8	Mean	SD
Tumour sise		0	109.65	104.43	98.78	86.25	92.7	97.56	83.11	92.26	95.5925	8.88267	0	98.31	103.97	89.23	95.85	106.43	102.69	89.89	89.38	96.9688	6.98879
		2	117	115.35	108.84	94.64	121.84	106.17	92.51	111.39	108.467	10.4115	2	106.62	107.22	95.51	106.17	109.35	104.43	98.31	99.24	103.356	4.99353
		4	134.95	128.99	126	111.93	143.26	127.01	104.28	120.6	124.627	12.3738	4	119.42	120.6	102.85	102.34	120.74	109.8	112.69	111.6	112.505	7.42465
		6	186.2	184	182.65	172.03	219.28	169.02	157.12	164.78	179.385	19.051	6	129.6	130.7	117.74	116.61	128.34	123.01	136.46	128.99	126.431	6.79001
		8	271.48	243.09	253.13	288.99	332.35	231.04	215.82	210.7	255.825	40.7457	8	182.648	178.02	148.84	149.99	169.98	134.95	158.43	159.53	160.299	15.9977
		10	374.67	352.35	418.19	484.34	518.62	360.41	350.41	324.77	397.97	69.7752	10	174.08	217.73	182.65	199.12	224.32	156.82	182.65	184	190.171	22.4504
		12	533.02	504.21	598.23	670.59	641.84	535.806	502.27	588.8	571.846	63.0814	12	231.89	280.85	206.68	271.48	293.33	188.65	203.35	216.3	236.566	39.8698
		14	842.75	818.75	804.45	955.87	967.718	786.89	657.76	794.7	828.611	98.928	14	324.77	364.87	299.67	351.96	370.26	201.64	239.06	262.12	301.794	62.3992
		16	1278.49	1087.51	1037.88	1261.33	1414.94	1112.9	934.63	1112.9	1155.07	153.299	16	498.68	481.56	352.35	442.23	413.1	218.49	257.91	325.13	373.681	102.689
		18	1680.84	1492.14	1312.2	1605.25	1750.33	1391.11	1209.85	1544.83	1498.32	185.09	18	623.97	664.85	380.7	484.56	504.75	242.59	277.72	388.13	445.909	152.04
		20	2169.11	1825.22	1597.9	2030.11	2188.8	1697.56	1533.68	1802.11	1855.56	250.305	20	695.75	786.26	410.5	578.81	584.33	268.36	305.94	418.97	506.115	184.847
Fig5D			VEH	YZHI
			2.09	0.91
			1.84	1.06
			1.57	0.44
			1.9	0.72
			2.11	0.74
			1.74	0.21
			1.39	0.38
			1.82	0.53
		Mean±SD	1.81±0.24	0.62±0.28
