# Supplementary material for: Yinzhihuang injection induces apoptosis and suppresses tumor growth in acute myeloid leukemia cells
Source: PLoS One. 2023 Oct 10;18(10):e0289697. doi: 10.1371/journal.pone.0289697 (PMC10564230; doi:10.1371/journal.pone.0289697)
Supplement: S1 Table — (XLSX) [file pone.0289697.s006.xlsx]

## Sheet: Sheet1
Cell lines	IC50	Cell lines	IC50	Cell lines	IC50	Cell lines	IC50	Cell lines	IC50	Cell lines	IC50	Cell lines	IC50	Cell lines	IC50	Cell lines	IC50	Cell lines	IC50
HL-60	8.45	THP-1	40.65	KG-1	39.8	CEM-C7	22.51	Nalm6	32.11	SupB15	12.9	HCT116	90.77	MDA-MB-231	30.12	Lo2	126.5	WPMY-1	121.89
	8.06		30.3		33.54		28.11		40.7		17.12		83.12		39.11		122.09		125.72
	12.36		30.1		48.6		27.38		40.08		21.52		83.24		32.74		130.01		128.12
Mean+SD	9.6±2.4		33.8±5.9		40.6±7.6		26.0±3.0		17.2±4.3		37.6±4.8		85.7±4.4		34.0±4.6		＞125		＞125
